# Supplementary material for: Enteropathogenic Escherichia coli regulates host-cell mitochondrial morphology
Source: Gut Microbes. 2022 Dec 8;14(1):2143224. doi: 10.1080/19490976.2022.2143224 (PMC9733699; doi:10.1080/19490976.2022.2143224)
Supplement: Supplemental Material [file KGMI_A_2143224_SM8761.zip]

Archive with 14 entries (14 files):
- Figure_1 (1).tif
- Figure_2 (1).tif
- Figure_3.tif
- Figure_4.tif
- Figure_5.tif
- Figure_6.tif
- Figure_7.tif
- FIgure_8.tif
- Figure_9.tif
- Supplemental_Figure_1.tif
- Supplemental_Figure_2.tif
- Supplemental_Figure_3.tif
- Supplemental_Figure_4.tif
- Supplemental_Figure_5.tif
